# Supplementary material for: MiR-10a-5p-Mediated Syndecan 1 Suppression Restricts Porcine Hemagglutinating Encephalomyelitis Virus Replication
Source: Front Microbiol. 2020 Feb 20;11:105. doi: 10.3389/fmicb.2020.00105 (PMC7044266; doi:10.3389/fmicb.2020.00105)
Supplement: DATA SHEET S1 — A miRNA array was previously performed to identify the miRNAs involved in neurological dysfunction as a result of PHEV infection. Supplemental table includes a sheet showing the differentially miRNAs expression profiling with statistical significance among the cerebral cortex samples of mice, which treated with PHEV for 0 days (C1), 3 days (T1), 5 days (T2), respectively. [file Data_Sheet_1.xls]

## Sheet: Expression Matrix
# This page contains an expression matrix for all 9 slides. # Column "Name": the name of each miRNA. # Column "ID": array ID of the probes, each miRNA always has its unique probe, but some miRNAs may have two different probes. # Column "Fold change": the ratio of normalized intensities between two conditions (use normalized data, ratio scale). # Column "P-value": T-test result between samples in …
		Fold change		P-value			ForeGround									ForeGround-BackGround
ID	Name	T1 vs C1	T2 vs C1	T1 vs C1	T2 vs C1	T2 vs T1	C1-1	C1-2	C1-3	T1-1	T1-2	T1-3	T2-1	T2-2	T2-3	C1-1	C1-2	C1-3	T1-1	T1-2	T1-3	T2-1	T2-2	T2-3	Mean of C1 group	Mean of T1 group	Mean of T2 group
27855	mmu-miR-763	92.6691	36.7611	0.11916	0.248861	0.354263	40	38	36.5	241.5	877	245	429	145.5	42.5	7.5	4	1.5	209.5	842	210	398	114.5	9.5	4.33333	420.5	174
27558	mmu-miR-155-5p	13.9171	8.89617	0.0532807	0.152186	0.484683	38.5	39	40.5	92.5	55	111	91	77	41	4	3.5	3	59	17	74	58	44	3.5	3.5	50	35.1667
148083	mmu-miR-3089-3p	5.27136	8.39067	0.306657	0.112192	0.442828	43	41	38	58	50	38.5	44	55.5	69.5	-4	4.5	0.5	23	12.5	1.5	10.5	22.5	34.5	0.333333	12.3333	22.5
11024	mmu-miR-223-3p	12.1467	8.12581	0.0468912	0.122927	0.494814	52	58.5	67.5	183.5	339.5	547	394.5	346.5	71.5	20	25.5	33	152.5	305.5	512	364	316.5	39.5	26.1667	323.333	240
148523	mghv-miR-M1-8-3p	3.85618	5.67693	0.274387	0.0622134	0.558004	87	111.5	48	169	429.5	65	320	183	500	55	77.5	12.5	137.5	395.5	30	289.5	152	467.5	48.3333	187.667	303
168880	mmu-miR-489-5p	5.46137	5.14523	0.112948	0.00402403	0.897352	37.5	43	44	58.5	114	60.5	79.5	70.5	83	5	9.5	9.5	27	79.5	25.5	48	39.5	50.5	8	44	46
169175	mmu-miR-3966	6.52628	5.10461	0.4262	0.134023	0.786768	36	36.5	37.5	45	39	38.5	36.5	35	39.5	0.5	-0.5	0.5	8.5	1	1	3	1.5	4.5	0.166667	3.5	3
148498	mmu-miR-3110-3p	12.8941	4.94637	0.314167	0.200021	0.368879	33	34	35.5	53	42.5	36.5	38	33	37	1	0.5	-0.5	21.5	8	1	6.5	2	4	0.333333	10.1667	4.16667
17946	mmu-miR-192-3p	37.6125	4.80316	0.128772	0.301023	0.166626	35	35	37.5	202.5	155	37	59.5	33	41	3.5	2	2	171	120.5	2.5	28.5	2	8	2.5	98	12.8333
148352	mmu-miR-3071-3p	3.18662	4.74727	0.225142	0.0109818	0.360002	35	34	35	37	40.5	35.5	37.5	37.5	41.5	2.5	0.5	0.5	6	5.5	0.5	6	6	8	1.16667	4	6.66667
42916	mmu-miR-471-5p	6.25261	4.47992	0.127537	0.0472956	0.584201	42.5	42.5	38.5	72	85	40.5	59.5	46	66.5	5	7	2.5	38.5	48.5	4.5	27	13	31.5	4.83333	30.5	23.8333
145822	mmu-miR-214-5p	3.77239	4.35184	0.212357	0.183636	0.842983	60.5	76	40.5	158	193	44.5	89.5	106.5	275	28.5	43	5	126	158.5	5	58.5	75.5	242	25.5	96.5	125.333
42868	mmu-miR-762	8.26277	4.31212	0.0802724	0.160794	0.330163	45.5	36	38.5	101.5	114	49	79	70	40.5	13	3	2.5	70	79.5	14.5	48	39	7.5	6.16667	54.6667	31.5
145798	mmu-miR-142-5p	8.09713	4.21233	0.0085833	0.101889	0.139261	85	76	73.5	325	543.5	353.5	327	314.5	102	52.5	43	39	293.5	509.5	318.5	296.5	284.5	70	44.8333	373.833	217
148010	mghv-miR-M1-10-5p	6.81683	4.17361	0.414717	0.0864741	0.698839	35	36	37.5	41.5	39	38	35	35	37	-0.5	0.5	0.5	8	1	1	2.5	2	-0.5	0.166667	3.33333	1.33333
10947	mmu-miR-142-3p	4.98723	4.11989	0.000227923	0.111676	0.60797	811.5	787.5	657	3978.5	3870.5	3257	4520.5	4822	961.5	778.5	754.5	622	3947	3835.5	3222	4489.5	4791	929	718.333	3668.17	3403.17
46726	mmu-miR-669j	3.40778	4.07849	0.0117967	0.124241	0.598397	33.5	35.5	37	35	39.5	37.5	35	34	36.5	-0.5	0.5	0.5	1.5	2	1.5	3	1.5	2	0.166667	1.66667	2.16667
147195	mmu-miR-18a-5p	2.51038	4.04583	0.228791	0.00141819	0.239252	41	37.5	38.5	39	39	39.5	38	40.5	40	1	1	1.5	5.5	1.5	2	5	7	4.5	1.16667	3	5.5
168580	mmu-miR-5626-3p	7.37215	4.0205	0.177806	0.027555	0.444578	47	44.5	36.5	98.5	142.5	36.5	64.5	57.5	79.5	12.5	8.5	2	67	107.5	1.5	33	26.5	47	7.66667	58.6667	35.5
46774	mcmv-miR-m01-2-5p	6.22607	3.78764	0.157162	0.0495987	0.474217	40	35.5	36	58	82.5	39.5	46	43	57.5	7.5	3	1.5	26.5	48	4.5	15	13	25.5	4	26.3333	17.8333
148411	mmu-miR-215-3p	4.12116	3.70904	0.231569	0.0154022	0.866613	38	39	38	52	45.5	38.5	42	40	48.5	2	3	1.5	18	7.5	1.5	8.5	7	11.5	2.16667	9	9
42929	mmu-miR-25-5p	4.83942	3.66671	0.170802	0.0413638	0.644956	88.5	65.5	39.5	263.5	253	48	186.5	180.5	119	55.5	31.5	4	231.5	217.5	11.5	154.5	149.5	85.5	30.3333	153.5	129.833
146073	mmu-miR-1930-5p	23.6346	3.61421	0.17057	0.0713236	0.21506	34.5	35.5	35	89.5	58	37.5	37	33.5	37.5	1.5	1.5	0.5	58	24	2.5	6	2.5	5.5	1.16667	28.1667	4.66667
169290	mmu-miR-5617-5p	4.80411	3.58919	0.292247	0.217529	0.668505	37.5	33.5	38	66	65.5	35.5	54.5	58	38	5.5	0	3	34.5	31	1	23.5	27	5.5	2.83333	22.1667	18.6667
25126	mmu-miR-743a-3p	18.1907	3.45288	0.210716	0.289957	0.27661	43.5	37.5	40.5	352	150.5	38	89.5	38	53	12	4.5	6.5	321.5	116.5	3	58.5	8	20.5	7.66667	147	29
147506	mmu-miR-21a-5p	5.93216	3.38474	0.0274146	0.0272329	0.184496	554.5	359.5	427	2236.5	3793	1723.5	1732.5	2306	1014	523	326.5	392.5	2205	3758.5	1688.5	1702	2275.5	981.5	414	2550.67	1653
146193	mmu-miR-1957a	2.88154	3.32728	0.290435	0.0503003	0.786526	233	129	40.5	537	430	46	355	362.5	556	200	94	5.5	504.5	394.5	10.5	323	330.5	522.5	99.8333	303.167	392
169344	mmu-miR-3473b	4.94814	3.19651	0.00391135	0.0345747	0.109088	76.5	85	51	217	246.5	175	187	170	124.5	42.5	50	13	183	209	137.5	154	137	89.5	35.1667	176.5	126.833
11014	mmu-miR-214-3p	3.55785	3.16033	0.192108	0.0437731	0.824174	50	43.5	38	75.5	99.5	42.5	63.5	61	84	18	10.5	3	44	66	7	33	31	52	10.5	39	38.6667
42538	mmu-miR-196a-2-3p	7.98037	3.13465	0.129575	0.103089	0.26881	42.5	42.5	37.5	108.5	114.5	39.5	60.5	42.5	62.5	8.5	8.5	2.5	76	78.5	4.5	28.5	10.5	28.5	6.5	53	22.5
11210	mmu-miR-215-5p	8.33213	3.12762	0.205755	0.0662332	0.348815	37	36.5	40	78.5	57	38	44.5	38.5	46	3.5	1	3	45.5	19	1.5	11	5.5	10.5	2.5	22	9
168762	mmu-miR-3964	4.04913	3.07201	0.0552337	0.0559739	0.491022	42	38	39.5	66	68.5	47.5	58	60	46	10	4	5	34.5	34	12.5	27	29	13	6.33333	27	23
148108	mmu-miR-344d-2-5p	15.754	3.01594	0.151441	0.12636	0.20262	35.5	34.5	35	65.5	91	36	38.5	33.5	40.5	3.5	1.5	0.5	34	56.5	1	7.5	3	8.5	1.83333	30.5	6.33333
168630	mmu-miR-5121	1.87651	2.99353	0.0656689	0.00729574	0.0880305	44.5	55.5	54	73.5	62.5	60.5	92.5	87.5	82.5	11	20.5	16.5	40.5	26.5	23.5	59.5	55	46.5	16	30.1667	53.6667
148190	mmu-miR-3091-3p	5.65306	2.98065	0.0857531	0.315351	0.368823	39.5	39	51	97.5	123	54	94	53.5	42.5	7.5	6	16	65	88.5	18.5	63.5	22.5	10	9.83333	57.3333	32
168699	mmu-miR-5627-5p	4.886	2.96626	0.0506485	0.250004	0.296032	35	34.5	38.5	42.5	42	42.5	38	35.5	36	1	0	1.5	9	5	5.5	5.5	3	-1.5	0.833333	6.5	2.33333
148416	mmu-miR-3102-5p	2.40477	2.95279	0.376398	0.0766049	0.697011	45.5	36	37	59.5	49.5	37	53.5	54.5	47.5	13	3	1	27.5	15	1.5	22.5	23	15	5.66667	14.6667	20.1667
148074	mmu-miR-539-3p	5.71774	2.90126	0.122379	0.0365981	0.315498	37	38.5	36	54	72	40.5	43	40	48.5	4.5	5	1.5	22	36.5	5.5	11.5	9	15.5	3.66667	21.3333	12
148362	mmu-miR-592-3p	4.89634	2.89584	0.166698	0.042561	0.430858	48	43	36	80.5	113	42.5	63.5	58	61	15.5	10	1	48.5	79	7.5	33	27	28.5	8.83333	45	29.5
168902	mmu-miR-5619-3p	13.969	2.88459	0.26082	0.271594	0.205932	33	33.5	35.5	38.5	48	35.5	33.5	31	35	0.5	0	0.5	8	14	0.5	2	0.5	2.5	0.333333	7.5	1.66667
10977	mmu-miR-183-5p	8.78275	2.88393	0.17235	0.150637	0.286821	43	42	46	126.5	203.5	39.5	77.5	44	66.5	11	8	10.5	95	169	4	46.5	13	34.5	9.83333	89.3333	31.3333
146034	mmu-miR-1933-3p	4.82046	2.88095	0.166426	0.0292346	0.449322	34	34	36	39	44.5	35.5	35.5	34	37	1.5	1	1	7.5	9.5	0.5	4.5	3	4	1.16667	5.83333	3.83333
42811	mmu-miR-542-5p	3.77046	2.8757	0.170717	0.0213329	0.626283	44.5	40	40	56	57.5	40	42	46	51	5	4.5	2	22.5	20	2	9	13	16.5	3.83333	14.8333	12.8333
148309	mmu-miR-3068-3p	2.06499	2.82119	0.356826	0.0280193	0.50804	515.5	655	151.5	1025	1479.5	140.5	1206.5	1130	1635	482	619.5	114.5	992	1442.5	103.5	1173.5	1097.5	1597.5	405.333	846	1289.5
42792	mmu-miR-29b-2-5p	2.21515	2.81694	0.179404	0.0141248	0.447687	68	50.5	49.5	76	116	63.5	96	100	117	35	16	15	44.5	80.5	28.5	65	69.5	84.5	22	51.1667	73
46217	mcmv-miR-m108-1-3p	5.53842	2.77694	0.243132	0.17992	0.459326	51	109	38.5	157	406	61.5	136	72.5	171.5	18.5	76	3.5	126	372	26	105	41.5	139	32.6667	174.667	95.1667
17902	mmu-miR-15b-3p	2.65657	2.75008	0.138448	0.0174188	0.923401	34.5	35	35.5	36	40	36.5	35	35.5	36	1.5	1.5	0.5	3	5	1.5	4	4	3	1.16667	3.16667	3.66667
42587	mmu-miR-881-5p	1.90783	2.74354	0.426166	0.0542289	0.464257	57	57	39	75	81	38	73	72.5	98	22.5	20.5	2	42	45	1	40	39.5	62	15	29.3333	47.1667
168873	mmu-miR-5134-5p	8.05102	2.70038	0.108813	0.0232383	0.193652	34.5	34.5	35	42.5	48.5	36.5	35	34	36	1.5	0.5	1	10.5	13.5	1.5	3.5	3	3	1	8.5	3.16667
146156	mmu-miR-1960	3.49693	2.68943	0.188341	0.0426548	0.645217	43	41.5	40	65	68.5	40	54	47	56	8.5	6.5	3	32	30.5	2.5	21	14	20	6	21.6667	18.3333
42469	mmu-miR-181a-2-3p	0.881375	2.66615	0.895864	0.166903	0.0602679	53.5	38	37	45.5	43.5	38.5	44	64.5	67.5	20	3	1	12.5	8	2.5	13	33	34.5	8	7.66667	26.8333
42796	mmu-miR-489-3p	11.167	2.66578	0.182775	0.371093	0.258015	84.5	48	36	565	318.5	36.5	165	47.5	86	52.5	15	1	533.5	284.5	2	134	16.5	53	22.8333	273.333	67.8333
146187	mmu-miR-1941-3p	5.25301	2.65796	0.188225	0.0578625	0.390929	51.5	48	38.5	93	166	47	70	59	80	19.5	14	4	60.5	131	12.5	39	28	47	12.5	68	38
146133	mmu-miR-1936	13.1571	2.63742	0.1346	0.085673	0.180731	43.5	41	36	177.5	155.5	37.5	52.5	45	55.5	11.5	7	1	144.5	120.5	2.5	21.5	14	23.5	6.5	89.1667	19.6667
168816	mmu-miR-5124a	6.64882	2.58483	0.225227	0.0979099	0.232971	33.5	33	36	41.5	45	37	34.5	33	36	0.5	-0.5	1.5	9.5	10.5	1	3.5	2.5	3	0.5	7	3
148099	mmu-miR-344h-3p	3.60973	2.57362	0.213364	0.0733131	0.584858	139	115	39.5	239	487.5	99.5	213	182	271	107.5	81.5	5.5	206.5	454	65	183	152	239.5	64.8333	241.833	191.5
147366	mmu-miR-320-5p	2.8097	2.5665	0.220204	0.061273	0.855417	52.5	52	37.5	86.5	91.5	41.5	67.5	63	84.5	20	18.5	2.5	54.5	57	6.5	36.5	32	51.5	13.6667	39.3333	40
148521	mmu-miR-466m-5p/mmu-miR-669m-5p	2.9781	2.54845	0.2571	0.0351653	0.78884	49	48	39.5	56	105	48	62.5	59.5	73.5	17	13.5	4.5	23.5	70.5	13.5	32	29	41.5	11.6667	35.8333	34.1667
16681	mmu-miR-721	3.81103	2.54095	0.070005	0.0209985	0.315422	41.5	38.5	37	47	50.5	40.5	40.5	39.5	43	4	3	1	13.5	13.5	4.5	7.5	7.5	8.5	2.66667	10.5	7.83333
42822	mmu-miR-466g	2.77542	2.53487	0.289677	0.134339	0.850692	37.5	39	38	44.5	44.5	38.5	40	37	42	0	3	1.5	9	7.5	1.5	7	4	7	1.5	6	6
148649	mmu-miR-3470a	2.77225	2.53019	0.149194	0.0383714	0.812554	36	34.5	36.5	39	44	37.5	37	37	41.5	4	1.5	1.5	8	10	2.5	6	6.5	8.5	2.33333	6.83333	7
148259	mmu-miR-3070a-5p/mmu-miR-3070b-5p	2.77858	2.52916	0.519624	0.326803	0.930921	401.5	145.5	50	1372	146.5	52.5	882.5	299.5	332	368	111	14	1339.5	110	15	850.5	267.5	297	164.333	488.167	471.667
11004	mmu-miR-203-3p	3.52706	2.52004	0.0982688	0.113689	0.506583	77.5	66.5	76.5	253	100.5	165	173.5	170.5	84	42.5	30.5	39.5	219	63	128	140.5	137.5	49.5	37.5	136.667	109.167
148286	mmu-miR-3066-3p	6.12922	2.49893	0.131561	0.117731	0.257405	36.5	36	36	55	54.5	37	39	35	40	4	2	1	23	20	2	8	4	8	2.33333	15	6.66667
42646	mmu-miR-878-3p	13.9321	2.48441	0.275617	0.479873	0.3327	75	59.5	36.5	821.5	218	37	172.5	39.5	62	40.5	25	1.5	788.5	183	1	140.5	7.5	28.5	22.3333	324.167	58.8333
168787	mmu-miR-5114	4.36439	2.48379	0.22918	0.0810439	0.470649	47	45	36.5	75	114	37.5	61	52	61	15	12	1	43.5	80	2.5	30	21	28	9.33333	42	26.3333
148561	mmu-miR-547-5p	8.46446	2.46747	0.250554	0.237945	0.346484	47.5	44	38.5	185	79.5	43	66	42	55.5	12.5	8	2	150	41.5	6.5	32.5	9	20	7.5	66	20.5
148226	mmu-miR-467c-3p	2.86181	2.46038	0.329825	0.0932918	0.821968	55	69	35	76	149.5	42.5	80	72	103	22.5	35	1	44.5	115	8	49	41	70	19.5	55.8333	53.3333
148136	mghv-miR-M1-14-3p	5.13281	2.4541	0.239415	0.118037	0.296859	33.5	34.5	35	41	44	35.5	35	33.5	37	1.5	1	0	9.5	9.5	1	4	2.5	4	0.833333	6.66667	3.5
148121	mmu-miR-155-3p	4.03427	2.439	0.0761221	0.151306	0.293121	46.5	69.5	37	92	146.5	78	94	64	77.5	15.5	37.5	2	61	113.5	43.5	64	34	45.5	18.3333	72.6667	47.8333
10998	mmu-miR-19b-3p	1.88796	2.42414	0.330826	0.0533915	0.489505	336	108.5	157	578.5	356	176	531	598	424.5	304	75.5	122	546.5	321.5	141	499.5	567	392	167.167	336.333	486.167
13485	mmu-miR-10a-5p	2.87148	2.40313	0.0428673	0.032691	0.506395	52.5	42	46.5	59.5	59	76.5	53	63	69	14	5.5	9	25.5	21	39.5	19	29.5	33.5	9.5	28.6667	27.3333
17597	mmu-miR-467b-3p	2.37295	2.40085	0.460005	0.0677008	0.987291	60.5	70	36	67	157	36.5	87.5	82	102.5	28	36.5	1.5	34	122	2	56.5	51	70.5	22	52.6667	59.3333
46322	mmu-miR-669g	4.88186	2.39729	0.121101	0.129988	0.292693	34	34.5	37.5	40	45.5	37.5	35	33	38	1.5	0.5	2	8.5	10.5	1.5	4	2	5	1.33333	6.83333	3.66667
17835	mmu-miR-450a-5p	2.50471	2.39143	0.251466	0.0287202	0.924735	38.5	37	37	42	45	37	38	38	42.5	4	3	1.5	11	10	1	7	7	9.5	2.83333	7.33333	7.83333
42883	mmu-miR-883b-3p	2.04052	2.37711	0.350319	0.089955	0.757296	38.5	37.5	36.5	43.5	46.5	36	39.5	41	48.5	6.5	4	1.5	12	12.5	1	8	10	15.5	4	8.5	11.1667
148180	mmu-miR-669e-3p	7.36955	2.37315	0.156079	0.124956	0.24499	46.5	62.5	38.5	229.5	172.5	43	77	56	83	14.5	29	3.5	198.5	137.5	7.5	46	25	50	15.6667	114.5	40.3333
32731	mmu-miR-190b-5p	1.66792	2.36719	0.356882	0.109897	0.465841	44	42.5	40	49.5	46	40	42	45	55.5	6.5	6	3	14.5	8.5	3.5	9	12	21.5	5.16667	8.83333	14.1667
10997	mmu-miR-19a-3p	1.63641	2.36485	0.276541	0.0679031	0.206959	171	73	104	220.5	133	176	232	368	201	137	38.5	68.5	187.5	96	140	200	336	167	81.3333	141.167	234.333
145692	mmu-miR-499-3p	2.23629	2.36344	0.273751	0.105278	0.914827	39.5	43	39.5	52.5	53	40.5	45	41.5	55	5.5	7.5	2.5	18	15	2	12	9	20	5.16667	11.6667	13.6667
148197	mmu-miR-3081-5p	3.60152	2.36206	0.147735	0.158869	0.436582	42	37.5	34.5	50	65	41.5	46	39.5	49	9.5	4.5	0.5	17.5	30.5	7	15	8.5	16	4.83333	18.3333	13.1667
30442	mmu-miR-802-5p	11.8399	2.35149	0.126978	0.316231	0.174165	34.5	35.5	37.5	74	65.5	38	40	32.5	38	2.5	1	2.5	41.5	31	2	9	1	5.5	2	24.8333	5.16667
148184	mmu-miR-466m-3p	2.8514	2.32092	0.233121	0.0960126	0.709111	38.5	43	35	51	62.5	38	46	42	52	6.5	10	1	19	28	3	15	11	19	5.83333	16.6667	15
169053	mmu-miR-130b-5p	2.3305	2.31983	0.14519	0.00864219	0.989701	44	46	44	67.5	62.5	46	58	55.5	64.5	10.5	11.5	8.5	36	26.5	10	26	24	30.5	10.1667	24.1667	26.8333
14297	mmu-miR-20b-3p	3.97871	2.31034	0.00227047	0.0112154	0.0223275	32.5	33.5	36	34	37.5	38	33	32	34.5	0.5	1	1	3	4	3	2	2	2.5	0.833333	3.33333	2.16667
169294	mmu-miR-5615-3p	4.86705	2.29436	0.342613	0.269411	0.404762	35.5	34.5	38.5	49.5	44.5	38.5	39	36.5	39	1.5	-1	1.5	16	6	1.5	6	3	3	0.666667	7.83333	4
17872	mmu-miR-148a-5p	7.87094	2.28887	0.299942	0.314884	0.266607	34	32	36	56.5	46.5	36	37	32.5	36	2	-0.5	1	25	12.5	1	6	2	4	0.833333	12.8333	4
17888	mmu-let-7a-1-3p/mmu-let-7c-2-3p	1.02927	2.28433	0.966357	0.0730724	0.0460821	110	59.5	55	110	66.5	59	138	157.5	133	75.5	24.5	18	77	29.5	22.5	105	124.5	93.5	39.3333	43	107.667
169058	mmu-miR-1231-3p	2.16154	2.28299	0.360016	0.0844328	0.918021	44.5	56	40	75.5	69.5	40	64.5	56	68	10.5	21.5	3	41.5	32	1.5	31.5	23	33	11.6667	25	29.1667
148631	mmu-miR-466j	2.32019	2.27516	0.26371	0.0405661	0.966275	48.5	46.5	39.5	58	82.5	43.5	60.5	57	66.5	16.5	12.5	5	25.5	47.5	8.5	29	26	34	11.3333	27.1667	29.6667
168771	mmu-miR-5624-3p	1.87877	2.27267	0.470506	0.152049	0.733274	59.5	93.5	39	96.5	131	38.5	93	87.5	135	25	58.5	2	63	93.5	1.5	60	54	99	28.5	52.6667	71
148422	mmu-miR-301b-5p	10.5401	2.27043	0.141062	0.249587	0.189992	40.5	39	35	100	122	36.5	45	35.5	50	8.5	5.5	0.5	69	88	2	14.5	4.5	18	4.83333	53	12.3333
42945	mmu-miR-297c-5p	2.22167	2.26827	0.187187	0.03783	0.955124	40.5	38	39	46	54.5	40	46	44	51	8.5	5	4	14.5	20.5	5.5	15	13	18	5.83333	13.5	15.3333
42714	mmu-miR-509-5p	4.0615	2.26234	0.0375021	0.108194	0.174928	36	36	36	43	45	39.5	37.5	34	38	3	1.5	1.5	10.5	10.5	4.5	6.5	3.5	5.5	2	8.5	5.16667
148128	mmu-miR-3090-5p	3.78834	2.25194	0.136794	0.122199	0.364582	52	42.5	40.5	85.5	102	47.5	67.5	60.5	55	19.5	9	4.5	53.5	66.5	11.5	36	29	21.5	11	43.8333	28.8333
148535	mmu-miR-3097-5p	2.49344	2.24645	0.256279	0.0321765	0.8413	35.5	36.5	37	40.5	48	37	39	37.5	42	4	4	2	9.5	14.5	1.5	8.5	7	10	3.33333	8.5	8.5
